# Supplementary material for: Predictors of Problematic Social Media Use in a Nationally Representative Sample of Adolescents in Luxembourg
Source: Int J Environ Res Public Health. 2021 Nov 12;18(22):11878. doi: 10.3390/ijerph182211878 (PMC8619406; doi:10.3390/ijerph182211878)
Supplement: Supplementary file 1 [file ijerph-18-11878-s001.zip]

Archive with 3 entries (3 files):
- Figure S1 - Flowchart of the study participants.pdf
- Table S1 - Correlation matrix.pdf
- Table S2 and Table S3.pdf
